# Supplementary material for: Triterpenoid Saponins from the Cultivar “Green Elf” of Pittosporum tenuifolium
Source: Molecules. 2021 Nov 11;26(22):6805. doi: 10.3390/molecules26226805 (PMC8625740; doi:10.3390/molecules26226805)
Supplement: Supplementary file 1 [file molecules-26-06805-s001.zip]

Archive with 1 entries (1 files):
- molecules-1458131-supplementary.pdf
